# Supplementary material for: Phenotypic and functional consequences of haploinsufficiency of genes from exocyst and retinoic acid pathway due to a recurrent microdeletion of 2p13.2
Source: Orphanet J Rare Dis. 2013 Jul 10;8:100. doi: 10.1186/1750-1172-8-100 (PMC3710273; doi:10.1186/1750-1172-8-100)
Supplement: Additional file 1: Table S1 — Clinical features of Subject 1 and 2. [file 1750-1172-8-100-S1.xlsx]

## Sheet: Suppl table 1
Supplementary table 1: Clinical features of Subject 1 and 2
		Subject 1	Subject 2
Genomic data	Start-End (bp)(hg18)	2p13.2-13.3 (chr 2: 72,140,702-72,924,626)	2p13.1-p13.3 (chr 2: 70,748,414- 74,840,026)
	Size (Mb)	0.78	4.1
	Type	Deletion	Deletion
	Origin	de novo	de novo
	Gene contents	CYP26B1, EXOC6B	62 genes
Sex		Male	Male
Age at clincal examination		infant to 14-year-old	9-year-old
Family history of developmental concern		Yes (paternal side)	No
Developmental delay	Delay in language	Yes	Yes
	Delay in motor function	Yes	Yes
Dysmorphisms	head shape/size	Brachycephaly, microcephaly	Brachycephaly
	Ears	The left ear was low set, while the right was dysplastic, prominent, with a thin helix and an abnormal crural fold.	Abnormal ears (asymmetric, dysplastic and low-set). The right ear was small, cup-shaped, anteverted and the lobule was hypoplastic. The left ear was bigger than the right, with a thick helix.
	Face	Unilateral facial paralysis, slightly broad nasal tip. His face appeared to be asymmetric, due to the right facial nerve palsy. Eye examination was normal except for right eyelid paralysis, secondary to the right facial nerve palsy	Asymmetry of the jaw was noted, with the left side longer than the right side.Triangular face, hypertelorism, up-slanting palpebral fissures, thin lips, hypertrophic gums, a pointed chin.
	Neck	Normal	Short
Behaviour		diagnosed as having an autistic spectrum disorder at age 2 1/2 ; quite hyperactive and distractible	stereotypies, aggressive behavior and hyperactivity and attention deficit
Extremeties		at birth mild contractures of the knees and elbows (which disappeared by five months	slightly tapering fingers
Seizure		No	Yes, absence seizures, but EEG normal
Clinical test	Karyotype	Normal	Normal
	X-ray	a shortened AP diameter of the skull relative to the width. There was slight asymmetry of the appearance of the orbits on the left side looked a little larger and slightly more prominent superolaterally.	brachycephalic skull with hypoplasia of facial bones and mild shortening of lower jaw . Congenital C1-C2 vertebral fusion, with accentuation of dorsal kyphosis
